# Supplementary material for: Isolation and Characterization of Neutralizing Monoclonal Antibodies from a Large Panel of Murine Antibodies against RBD of the SARS-CoV-2 Spike Protein
Source: Antibodies (Basel). 2024 Jan 5;13(1):5. doi: 10.3390/antib13010005 (PMC10801580; doi:10.3390/antib13010005)
Supplement: Supplementary file 1 [file antibodies-13-00005-s001.zip]

Archive with 1 entries (1 files):
- antibodies-2747696-supplementary.pdf
